# Supplementary material for: Giant Arachnoid Granulations: A Systematic Literature Review
Source: Int J Mol Sci. 2023 Aug 21;24(16):13014. doi: 10.3390/ijms241613014 (PMC10455743; doi:10.3390/ijms241613014)
Supplement: Supplementary file 1 [file ijms-24-13014-s001.zip]

Archive with 1 entries (1 files):
- ijms-2537888-supplementary.pdf
